# Supplementary material for: Cardiac Remodeling Patterns in Pediatric and Adolescent Patients with Sickle Cell Disease and Their Association with the Genotype and Clinical Severity of the Disease: A Systematic Review
Source: Healthcare (Basel). 2026 Jul 19;14(14):2180. doi: 10.3390/healthcare14142180 (PMC13409839; doi:10.3390/healthcare14142180)
Supplement: Supplementary file 1 [file healthcare-14-02180-s001.zip]

Archive with 2 entries (2 files):
- file S1.pdf
- tables.pdf
